# Supplementary material for: Magnitude and dynamics of the T-cell response to SARS-CoV-2 infection at both individual and population levels
Source: Front Immunol. 2025 Jan 7;15:1488860. doi: 10.3389/fimmu.2024.1488860 (PMC11747429; doi:10.3389/fimmu.2024.1488860)
Supplement: Supplementary file 2 [file Table1.xlsx]

## Sheet: tableS1
Antigen	Peptide(s)	Identified TCRβs across experiments	Unique TCRβs identified (DNA)	Unique TCRβs identified (Amino Acid)	Experiments with at least one identified TCRβ	TCRβs (DNA) across experiments that encode a public enhanced sequence	Number of public enhanced sequences that match an identified TCRβ	MRCA	Related human coronaviruses	Number of related human coronaviruses
ORF1ab:5171-5203	HTTDPSFLGRY	9286	9118	8190	23	293	36	Betacoronavirus		0
nucleocapsid_phosphoprotein:28583-28612	LSPRWYFYY, SPRWYFYYL	1393	1383	1250	31	0	0	Coronaviridae	Human coronavirus OC43;Human coronavirus NL63;Human coronavirus HKU1	3
nucleocapsid_phosphoprotein:29069-29095	KAYNVTQAF	1217	1082	1033	12	0	0	Coronaviridae		0
ORF3a:25690-25770	GLEAPFLYLY, VYFLQSINF, YLYALVYFL, FLQSINFVRI, FLYLYALVYF, VYFLQSINFV, SINFVRIIMR, YFLQSINFVR, LQSINFVRII, FLQSINFVR, INFVRIIMR, LQSINFVRI, QSINFVRII	853	845	831	52	0	0	Coronaviridae		0
ORF3a:25996-26037	YFTSDYYQLY, SYFTSDYYQL, VLHSYFTSDY	704	704	651	31	0	0	Betacoronavirus	Human coronavirus OC43	1
ORF7b:27756-27830	MIELSLIDFY, SLIDFYLCFL, FYLCFLAFLL, IDFYLCFLAF, IELSLIDFYL, FLAFLLFLV, LLFLVLIML, YLCFLAFLL, AFLLFLVLI, FYLCFLAFL, LIDFYLCFL	650	650	644	49	0	0	Coronaviridae	Human coronavirus 229E	1
nucleocapsid_phosphoprotein:29348-29380	KTFPPTEPK, AYKTFPPTEPK	566	540	520	26	7	3	Coronaviridae		0
ORF1ab:4211-4252	ALRKVPTDNYITTY, KVPTDNYITTY	547	542	449	17	25	3	Betacoronavirus		0
nucleocapsid_phosphoprotein:29186-29230	SASAFFGMSR, APSASAFFGM, ASAFFGMSR, AQFAPSASA	532	529	520	17	0	0	Coronaviridae		0
ORF1ab:4346-4390	ILGTVSWNL, SNEKQEILGTVSW	528	506	395	17	0	0	Coronaviridae		0
surface_glycoprotein:22355-22393	YLQPRTFLL, YLQPRTFL, YYVGYLQPRTF	518	488	449	29	31	7	Coronaviridae		0
membrane_glycoprotein:26679-26732	TLACFVLAAV, FLWLLWPVTL, WPVTLACFVL, WLLWPVTLA, FLWLLWPVT, LWLLWPVTL, LWPVTLACF	416	415	411	47	0	0	Coronaviridae	Human coronavirus NL63	1
surface_glycoprotein:23465-23500	VYSTGSNVF, STGSNVFQTR, TGSNVFQTR	305	247	245	14	0	0	Betacoronavirus		0
surface_glycoprotein:23615-23659	SIIAYTMSL, ASQSIIAYTM, SQSIIAYTM, VASQSIIAY, RSVASQSII	239	223	211	28	0	0	Severe acute respiratory syndrome coronavirus 2		0
membrane_glycoprotein:26625-26663	FAYANRNRF, YANRNRFLY, LQFAYANRNR	224	223	209	18	0	0	Orthocoronavirinae		0
ORF1ab:14441-14467	FVDGVPFVV	216	216	216	30	0	0	Coronaviridae	Human coronavirus OC43;Human coronavirus HKU1	2
nucleocapsid_phosphoprotein:28916-28963	LLLLDRLNQL, LLLDRLNQL, ALALLLLDR, LLLLDRLNQ, LALLLLDRL, GDAALALLLL	194	193	192	18	0	0	Coronaviridae	Human coronavirus NL63	1
ORF1ab:11921-11947	KLWAQCVQL	193	189	188	21	0	0	Coronaviridae		0
nucleocapsid_phosphoprotein:29234-29272	VTPSGTWLTY, MEVTPSGTWL, GMEVTPSGTWL, TPSGTWLTY	191	191	191	17	4	4	Orthocoronavirinae		0
ORF10:29558-29605	AFPFTIYSL, GYINVFAFPF, INVFAFPFTI, NVFAFPFTIY, NVFAFPFTI, YINVFAFPF, MGYINVFAF	184	184	184	39	1	1	Orthocoronavirinae		0
nucleocapsid_phosphoprotein:29138-29176	QELIRQGTDY, ELIRQGTDY, QELIRQGTDYKHW	173	171	164	15	0	0	Severe acute respiratory syndrome coronavirus 2		0
ORF3a:25801-25839	NPLLYDANY, LLYDANYFLC, PLLYDANYFL, LYDANYFLCW, LLYDANYFL, YDANYFLCW	147	146	124	34	0	0	Betacoronavirus		0
nucleocapsid_phosphoprotein:28673-28711	ATEGALNTPK, ALNTPKDHI	142	139	135	15	0	0	Coronaviridae		0
ORF1ab:20510-20539	LLLDDFVEI, LLDDFVEII	141	141	141	24	0	0	Coronaviridae		0
surface_glycoprotein:21725-21766	LPFFSNVTW, LPFFSNVTWF, FLPFFSNVT, PFFSNVTWF, FFSNVTWFH, SNVTWFHAI	134	129	108	28	1	1	Orthocoronavirinae		0
ORF1ab:587-634	GEIPVAYRKVLL, VPHVGEIPVAY	132	131	130	12	0	0	Betacoronavirus		0
surface_glycoprotein:21809-21853	DGVYFASTEK, LPFNDGVYFA, VLPFNDGVYF, GVYFASTEK, VLPFNDGVY, LPFNDGVYF	131	131	131	19	0	0	Severe acute respiratory syndrome coronavirus 2		0
membrane_glycoprotein:27027-27062	ATSRTLSYYK, TVATSRTLSY, ATSRTLSYY, TSRTLSYYK	122	115	111	23	0	0	Coronaviridae		0
ORF7a:27418-27465	LITLATCELY, TLATCELYHY, CELYHYQECV, ITLATCELY	122	121	113	17	0	0	Coronaviridae		0
ORF7a:27670-27705	QELYSPIFL, VQELYSPIFL, LYSPIFLIV, ELYSPIFLI, VQELYSPIF	120	120	120	32	0	0	Orthocoronavirinae		0
surface_glycoprotein:24728-24766	APHGVVFLHV, VVFLHVTYV, GVVFLHVTY, APHGVVFL	117	110	81	30	0	0	Coronaviridae	Human coronavirus NL63	1
ORF3a:25627-25683	TVYSHLLLV, FVCNLLLLFV, LLFVTVYSHL	116	116	116	26	0	0	Coronaviridae		0
ORF6:27241-27300	FKVSIWNLDY, ILLIIMRTFK, KVSIWNLDYI, RTFKVSIWNL, VSIWNLDYII, KVSIWNLDY, SIWNLDYII, TFKVSIWNL, IMRTFKVSI, LIIMRTFKV	109	109	108	27	1	1	Severe acute respiratory syndrome coronavirus 2		0
surface_glycoprotein:22037-22072	SSANNCTFEY, VYSSANNCTF	105	105	104	24	0	0	Severe acute respiratory syndrome coronavirus 2		0
membrane_glycoprotein:26802-26834	SYFIASFRLF, YFIASFRLFA, FIASFRLFA, YFIASFRLF	99	98	98	23	0	0	Severe acute respiratory syndrome coronavirus 2		0
ORF3a:25606-25632	ALSKGVHFV	92	92	89	12	0	0	Orthocoronavirinae		0
membrane_glycoprotein:26652-26690	FLYIIKLVFL, FLYIIKLIFL, YIIKLIFLWL, LYIIKLIFLW, RFLYIIKLIF, LYIIKLIFL, YIIKLIFLW	90	90	86	28	0	0	Coronaviridae		0
surface_glycoprotein:24317-24343	NQKLIANQF	90	73	59	15	0	0	Severe acute respiratory syndrome coronavirus 2		0
surface_glycoprotein:22718-22771	FTNVYADSFV, LNDLCFTNVY, KLNDLCFTNV, CFTNVYADSF, NVYADSFVIR, VYADSFVIR, FTNVYADSF	89	87	87	28	0	0	Severe acute respiratory syndrome coronavirus 2		0
ORF1ab:16673-16699	KLSYGIATV	86	86	86	18	0	0	Coronaviridae		0
surface_glycoprotein:22904-22936	NYNYLYRLF, NYLYRLFRK	83	83	81	16	0	0	Orthocoronavirinae		0
surface_glycoprotein:21965-21997	CNDPFLGVYY, FCNDPFLGVY, CNDPFLGVY	79	79	78	20	0	0	Severe acute respiratory syndrome coronavirus 2		0
ORF1ab:10664-10690	VLAWLYAAV	72	72	72	15	0	0	Coronaviridae		0
surface_glycoprotein:25178-25210	QYIKWPWYI, YEQYIKWPW, YEQYIKWPWY	71	71	71	25	0	0	Coronaviridae	Human coronavirus 229E;Human coronavirus NL63	2
ORF1ab:10472-10498	FLNGSCGSV	66	66	66	22	0	0	Coronaviridae		0
surface_glycoprotein:25103-25129	KEIDRLNEV	63	63	60	6	0	0	Betacoronavirus		0
surface_glycoprotein:24608-24646	AEIRASANL, AEIRASANLA, ASANLAATK	61	61	60	16	0	0	Coronaviridae		0
membrane_glycoprotein:26553-26606	EELKKLLEQW, KLLEQWNLV, QWNLVIGFLF	61	60	58	14	0	0	Coronaviridae	Human coronavirus 229E	1
surface_glycoprotein:21668-21709	KVFRSSVLH, YPDKVFRSSV, VYYPDKVFR, YPDKVFRSS	60	59	59	22	0	0	Orthocoronavirinae		0
surface_glycoprotein:23678-23728	IPTNFTISV, AIPTNFTISV, NSIAIPTNF, AYSNNSIAIPTNF	60	60	60	20	0	0	Orthocoronavirinae	Human coronavirus HKU1	1
surface_glycoprotein:21710-21739	STQDLFLPFF, TQDLFLPFF	59	59	59	22	0	0	Severe acute respiratory syndrome coronavirus 2		0
nucleocapsid_phosphoprotein:28496-28534	NSSPDDQIGY, SSPDDQIGYY, SSPDDQIGY, NTNSSPDDQIGYY	58	58	58	15	0	0	Severe acute respiratory syndrome coronavirus 2		0
membrane_glycoprotein:26964-26996	RIAGHHLGR, HLRIAGHHL	57	55	54	20	0	0	Severe acute respiratory syndrome coronavirus 2		0
ORF1ab:14840-14866	RQLLFVVEV	56	56	56	23	0	0	Coronaviridae		0
ORF7a:27580-27624	DGVKHVYQL, CPDGVKHVY, FAFACPDGVKHVY	56	56	56	16	0	0	Orthocoronavirinae		0
surface_glycoprotein:25220-25246	FIAGLIAIV	56	56	56	19	0	0	Coronaviridae		0
nucleocapsid_phosphoprotein:28988-29017	QQQQGQTVTK, QQQGQTVTK	54	51	49	11	0	0	Betacoronavirus		0
ORF3a:25393-25422	MDLFMRIFTI, DLFMRIFTI	52	50	50	10	0	0	Severe acute respiratory syndrome coronavirus 2		0
ORF3a:25579-25611	TLKKRWQLAL, ITLKKRWQL, LKKRWQLAL, TLKKRWQLA	50	49	49	15	0	0	Severe acute respiratory syndrome coronavirus 2		0
surface_glycoprotein:23072-23107	QPYRVVVLSF, GYQPYRVVVL, PYRVVVLSF, QPYRVVVL	50	50	50	22	0	0	Coronaviridae		0
ORF1ab:1391-1426	SEVGPEHSLAEY	49	49	49	7	0	0	Betacoronavirus		0
surface_glycoprotein:23579-23626	SPRRARSVA, SYQTQTNSPR, TQTNSPRRAR, QTNSPRRAR	48	43	43	14	0	0	Betacoronavirus		0
ORF7a:27625-27660	RARSVSPKL, SVSPKLFIR	48	48	48	17	0	0	Orthocoronavirinae		0
ORF1ab:7952-7981	QLMCQPILLL, QLMCQPILL	47	47	47	13	0	0	Coronaviridae	Human coronavirus HKU1	1
ORF1ab:15437-15466	MVMCGGSLYV, VMCGGSLYV	47	47	47	20	0	0	Coronaviridae	Human coronavirus 229E;Human coronavirus OC43;Human coronavirus NL63;Human coronavirus HKU1	4
nucleocapsid_phosphoprotein:28550-28579	RIRGGDGKMK, RIRGGDGKM	46	46	45	16	0	0	Severe acute respiratory syndrome coronavirus 2		0
ORF1ab:7415-7441	YIFFASFYY	45	45	35	17	0	0	Orthocoronavirinae		0
surface_glycoprotein:24242-24274	IPFAMQMAY, LQIPFAMQM	43	43	43	17	0	0	Coronaviridae		0
ORF1ab:18590-18616	VLWAHGFEL	42	41	41	20	0	0	Coronaviridae		0
ORF3a:25408-25440	RIFTIGTVTLK	41	40	40	18	0	0	Orthocoronavirinae		0
surface_glycoprotein:22631-22657	RISNCVADY	41	41	40	14	0	0	Severe acute respiratory syndrome coronavirus 2		0
nucleocapsid_phosphoprotein:28529-28558	YYRRATRRIR	41	41	41	12	0	0	Severe acute respiratory syndrome coronavirus 2		0
surface_glycoprotein:24140-24184	LLTDEMIAQY, LTDEMIAQYT, LTDEMIAQY, VLPPLLTDEMIAQY	41	41	39	13	0	0	Betacoronavirus		0
ORF7a:27715-27744	VFITLCFTLK, VFITLCFTL	39	39	39	13	0	0	Severe acute respiratory syndrome coronavirus 2		0
ORF1ab:8060-8095	SSTFNVPMEKLK	39	33	33	12	0	0	Betacoronavirus	Human coronavirus OC43	1
surface_glycoprotein:22520-22576	QPTESIVRF, VQPTESIVRF, FPNITNLCPF, TESIVRFPNI, VRFPNITNL, RFPNITNLCPF	38	38	36	15	0	0	Orthocoronavirinae		0
surface_glycoprotein:23816-23845	LLQYGSFCT, LLLQYGSFC	38	38	38	7	0	0	Coronaviridae		0
ORF7a:27454-27483	QECVRGTTVL	36	35	35	11	0	0	Orthocoronavirinae	Human coronavirus NL63	1
surface_glycoprotein:22244-22285	INITRFQTL, LPIGINITRF, DLPIGINITR	36	35	35	7	0	0	Orthocoronavirinae		0
membrane_glycoprotein:26928-26957	SELVIGAVIL, SELVIGAVI	36	35	35	10	0	0	Coronaviridae	Human coronavirus HKU1	1
surface_glycoprotein:23552-23584	IGAGICASY, IPIGAGICASY	35	35	35	10	0	0	Orthocoronavirinae		0
nucleocapsid_phosphoprotein:28745-28792	QLPQGTTLPK, VLQLPQGTTL, GTTLPKGFY, LQLPQGTTL, TTLPKGFYA	35	35	35	18	0	0	Coronaviridae		0
membrane_glycoprotein:27069-27116	VAGDSGFAAY, DSGFAAYSR, ASQRVAGDSGFAAY	35	35	35	10	0	0	Orthocoronavirinae	Human coronavirus HKU1	1
ORF1ab:7253-7285	AYILFTRFFYV	35	35	35	16	0	0	Betacoronavirus		0
ORF8:28122-28157	GNYTVSCLPF, YTVSCLPFTI, NYTVSCLPF	34	33	33	17	0	0	Severe acute respiratory syndrome coronavirus 2		0
ORF8:28206-28247	EDFLEYHDVR, LEYHDVRVVL, DFLEYHDVR, LEYHDVRVV, YEDFLEYHDVRVVL	34	34	34	17	0	0	Severe acute respiratory syndrome coronavirus 2		0
surface_glycoprotein:23051-23077	FQPTNGVGY	34	34	33	6	0	0	Severe acute respiratory syndrome coronavirus 2		0
ORF1ab:20987-21013	TLIGDCATV	33	33	33	10	0	0	Orthocoronavirinae	Human coronavirus 229E;Human coronavirus NL63	2
ORF1ab:5834-5884	ITDVFYKENSY, SEYKGPITDVFY	33	33	33	14	0	0	Betacoronavirus		0
ORF1ab:13805-13834	TMADLVYAL, YTMADLVYA	33	33	33	12	0	0	Coronaviridae		0
ORF1ab:15641-15685	DTDFVNEFYAY, NRDVDTDFVNEFY	31	31	30	10	0	0	Betacoronavirus		0
ORF3a:26050-26097	GVEHVTFFIY, HVTFFIYNK, VEHVTFFIY, STDTGVEHVTFFIY	29	29	29	16	0	0	Severe acute respiratory syndrome coronavirus 2		0
ORF1ab:15947-15973	RILGAGCFV	29	29	29	11	0	0	Coronaviridae	Human coronavirus OC43;Human coronavirus HKU1	2
ORF1ab:11168-11206	FLCLFLLPSL, FLLPSLATV	29	29	29	16	0	0	Coronaviridae	Human coronavirus 229E	1
ORF1ab:11492-11524	NYSGVVTTVMF	29	29	28	15	0	0	Betacoronavirus		0
ORF1ab:13058-13087	TVLSFCAFA, VLSFCAFAV	28	28	28	17	0	0	Coronaviridae		0
surface_glycoprotein:22058-22093	EYVSQPFLM, CTFEYVSQPF, FEYVSQPFL	28	28	28	14	0	0	Orthocoronavirinae		0
surface_glycoprotein:24548-24586	RLQSLQTYV, LITGRLQSL, GRLQSLQTY	28	28	28	12	0	0	Coronaviridae		0
surface_glycoprotein:22010-22042	SWMESEFRVY, KSWMESEFRV, WMESEFRVY	28	28	28	11	0	0	Severe acute respiratory syndrome coronavirus 2		0
ORF1ab:9812-9838	FLLNKEMYL	28	28	28	12	0	0	Coronaviridae		0
nucleocapsid_phosphoprotein:29480-29506	FSKQLQQSM	26	26	26	8	0	0	Severe acute respiratory syndrome coronavirus 2		0
surface_glycoprotein:22784-22837	KIADYNYKL, RQIAPGQTGK, QTGKIADYNY, APGQTGKIA, GQTGKIADY	26	26	26	16	0	0	Coronaviridae		0
ORF3a:25930-25971	YQIGGYTEKW, YQIGGYTEK, SEHDYQIGGYTEKW	26	26	26	5	0	0	Severe acute respiratory syndrome coronavirus 2		0
membrane_glycoprotein:26763-26795	AIAMACLVGL, IAMACLVGLM	25	25	25	6	0	0	Severe acute respiratory syndrome coronavirus 2		0
surface_glycoprotein:23897-23932	VFAQVKQIYK, QEVFAQVKQIY	25	23	23	8	2	2	Severe acute respiratory syndrome coronavirus 2		0
ORF1ab:12530-12559	FTYASALWEI	24	24	24	15	0	0	Coronaviridae		0
surface_glycoprotein:24716-24748	FPQSAPHGV, FPQSAPHGVVF	23	23	23	14	0	0	Orthocoronavirinae		0
ORF1ab:17024-17050	SSNVANYQK	22	22	22	5	0	0	Coronaviridae	Human coronavirus HKU1	1
surface_glycoprotein:22832-22861	KLPDDFTGCV	22	22	22	6	0	0	Coronaviridae		0
nucleocapsid_phosphoprotein:29219-29263	GMSRIGMEV, SRIGMEVTPSGTW	21	20	20	12	0	0	Coronaviridae		0
ORF8:27984-28019	VDDPCPIHFY, YVVDDPCPI, VVDDPCPIHFY	21	21	21	12	0	0	Severe acute respiratory syndrome coronavirus 2		0
nucleocapsid_phosphoprotein:28718-28750	NPANNAAIVL, RNPANNAAIV, NPANNAAIV	20	20	20	11	0	0	Severe acute respiratory syndrome coronavirus 2		0
ORF1ab:10709-10735	FLNRFTTTL	20	20	19	14	0	0	Coronaviridae		0
ORF1ab:11228-11254	MPASWVMRI	19	19	19	9	0	0	Orthocoronavirinae		0
surface_glycoprotein:22574-22615	NATRFASVY, FNATRFASVY, FGEVFNATRF, GEVFNATRF	19	19	19	10	0	0	Betacoronavirus	Human coronavirus OC43	1
surface_glycoprotein:22655-22696	LYNSASFSTF, NSASFSTFK, YSVLYNSASF, SVLYNSASF	19	19	19	13	0	0	Coronaviridae	Human coronavirus 229E	1
ORF6:27208-27234	HLVDFQVTI	18	18	18	10	0	0	Betacoronavirus		0
nucleocapsid_phosphoprotein:28571-28597	KMKDLSPRW	18	18	18	7	0	0	Severe acute respiratory syndrome coronavirus 2		0
ORF1ab:16358-16384	LVLSVNPYV	17	17	17	8	0	0	Coronaviridae		0
surface_glycoprotein:22169-22198	IYSKHTPINL	17	17	17	11	0	0	Severe acute respiratory syndrome coronavirus 2		0
surface_glycoprotein:25268-25297	CMTSCCSCLK, MTSCCSCLK	17	17	17	9	0	0	Coronaviridae		0
ORF1ab:15194-15220	ATVVIGTSK	16	15	15	4	0	0	Coronaviridae		0
ORF10:29630-29668	AQVDVVNFNL, NYIAQVDVV	16	16	16	12	0	0	Severe acute respiratory syndrome coronavirus 2		0
surface_glycoprotein:24521-24562	VEAEVQIDRL, VQIDRLITGR, AEVQIDRLIT, AEVQIDRLI	15	15	15	7	0	0	Coronaviridae		0
surface_glycoprotein:22451-22492	CTLKSFTVEK, SETKCTLKSF, TLKSFTVEK	15	15	15	10	0	0	Severe acute respiratory syndrome coronavirus 2		0
surface_glycoprotein:23657-23692	LGAENSVAY, AENSVAYSNN, AENSVAYSN	15	15	15	9	0	0	Orthocoronavirinae		0
surface_glycoprotein:24857-24883	GTHWFVTQR	15	14	14	5	0	0	Orthocoronavirinae	Human coronavirus NL63	1
ORF1ab:16889-16915	KLNVGDYFV	15	15	15	8	0	0	Coronaviridae		0
ORF8:28104-28130	IQYIDIGNY	15	15	15	10	0	0	Severe acute respiratory syndrome coronavirus 2		0
ORF1ab:19520-19546	YLDAYNMMI	15	15	15	11	0	0	Coronaviridae		0
ORF1ab:2468-2506	APKEIIFL, KEIIFLEGETL	15	15	15	11	0	0	Betacoronavirus	Human coronavirus HKU1	1
ORF1ab:18011-18037	IPRRNVATL	14	14	14	7	0	0	Betacoronavirus		0
surface_glycoprotein:24752-24787	HVTYVPAQEK, TYVPAQEKNF, VTYVPAQEK	14	14	13	12	0	0	Severe acute respiratory syndrome coronavirus 2		0
surface_glycoprotein:24428-24460	ALNTLVKQL, AQALNTLVK	14	14	14	7	0	0	Coronaviridae		0
ORF1ab:11684-11716	GVYDYLVST, TLGVYDYLV	14	14	14	7	0	0	Orthocoronavirinae		0
membrane_glycoprotein:26844-26879	MWSFNPETNI, SMWSFNPET, SFNPETNIL	14	14	14	9	0	0	Coronaviridae	Human coronavirus OC43;Human coronavirus NL63;Human coronavirus HKU1	3
ORF1ab:8915-8941	FLPRVFSAV	14	14	14	9	0	0	Coronaviridae		0
ORF1ab:14159-14185	LLMPILTLT	14	14	14	11	0	0	Coronaviridae		0
ORF1ab:3356-3388	YLKLTDNVYIK	14	14	14	5	0	0	Betacoronavirus		0
surface_glycoprotein:22334-22369	WTAGAAAYYV, AGAAAYYVGY, WTAGAAAYY, GAAAYYVGY	13	13	13	10	0	0	Severe acute respiratory syndrome coronavirus 2		0
ORF3a:25531-25560	IVGVALLAVF, VGVALLAVF	13	13	13	13	0	0	Severe acute respiratory syndrome coronavirus 2		0
surface_glycoprotein:24200-24226	GTITSGWTF	13	13	13	7	0	0	Severe acute respiratory syndrome coronavirus 2		0
ORF10:29600-29641	SLLLCRMNSR, LLCRMNSRNY, LLLCRMNSR, RMNSRNYIA	12	11	11	7	0	0	Severe acute respiratory syndrome coronavirus 2		0
surface_glycoprotein:21845-21874	TEKSNIIRGW	12	12	12	5	0	0	Orthocoronavirinae		0
surface_glycoprotein:24701-24730	HLMSFPQSA, YHLMSFPQSA	12	12	12	8	0	0	Orthocoronavirinae	Human coronavirus OC43	1
surface_glycoprotein:23918-23953	KQIYKTPPIK, IYKTPPIKDF	12	12	12	6	0	0	Orthocoronavirinae	Human coronavirus OC43;Human coronavirus NL63	2
ORF7a:27646-27672	KLFIRQEEV	12	12	12	8	0	0	Orthocoronavirinae		0
surface_glycoprotein:23513-23542	IGAEHVNNSY, GAEHVNNSY	12	12	12	9	0	0	Severe acute respiratory syndrome coronavirus 2		0
membrane_glycoprotein:26613-26639	WICLLQFAY	12	12	12	5	0	0	Severe acute respiratory syndrome coronavirus 2		0
ORF3a:25474-25503	FVRATATIPI	11	11	11	8	0	0	Severe acute respiratory syndrome coronavirus 2		0
ORF1ab:3137-3172	KPLEFGATSAAL	11	11	11	8	0	0	Betacoronavirus		0
surface_glycoprotein:23759-23788	KTSVDCTMYI	11	11	11	7	0	0	Severe acute respiratory syndrome coronavirus 2		0
surface_glycoprotein:25343-25372	SEPVLKGVKL	11	11	11	4	0	0	Orthocoronavirinae	Human coronavirus 229E	1
surface_glycoprotein:23309-23338	EILDITPCSF	11	11	11	8	0	0	Severe acute respiratory syndrome coronavirus 2		0
membrane_glycoprotein:26823-26852	RLFARTRSM, LFARTRSMW	11	11	11	7	0	0	Coronaviridae	Human coronavirus OC43;Human coronavirus HKU1	2
ORF1ab:20681-20707	GVAMPNLYK	10	9	9	9	0	0	Coronaviridae	Human coronavirus OC43	1
ORF1ab:2024-2065	TSDLATNNLVVMAY	10	10	10	6	0	0	Betacoronavirus		0
ORF7b:27822-27851	IMLIIFWFSL, MLIIFWFSL	10	10	10	5	0	0	Orthocoronavirinae		0
ORF1ab:9602-9634	TFYLTNDVSFL	10	10	10	9	0	0	Betacoronavirus		0
ORF1ab:14789-14815	ISDYDYYRY	9	9	9	5	0	0	Coronaviridae		0
ORF1ab:3707-3733	LLSAGIFGA	9	9	9	5	0	0	Coronaviridae		0
nucleocapsid_phosphoprotein:28466-28495	KFPRGQGVPI, FPRGQGVPI	9	9	9	8	0	0	Betacoronavirus	Human coronavirus HKU1	1
surface_glycoprotein:23027-23053	YFPLQSYGF	8	8	8	5	0	0	Coronaviridae		0
ORF3a:25864-25893	IPYNSVTSSI, PYNSVTSSI	8	8	8	5	0	0	Severe acute respiratory syndrome coronavirus 2		0
ORF1ab:14402-14428	FPPTSFGPL	8	8	8	6	0	0	Coronaviridae		0
ORF1ab:19538-19564	MMISAGFSL	8	8	8	5	0	0	Coronaviridae		0
surface_glycoprotein:23843-23872	TQLNRALTGI	8	8	8	4	0	0	Severe acute respiratory syndrome coronavirus 2		0
surface_glycoprotein:22946-22981	FERDISTEIY, FERDISTEI, KPFERDISTEI	8	8	8	8	0	0	Severe acute respiratory syndrome coronavirus 2		0
ORF1ab:19592-19618	NLWNTFTRL	8	8	8	4	0	0	Coronaviridae		0
ORF1ab:16229-16255	VLQAVGACV	8	8	8	7	0	0	Coronaviridae	Human coronavirus OC43;Human coronavirus HKU1	2
surface_glycoprotein:25148-25198	LIDLQELGKY, SLIDLQELGK, QELGKYEQYI, QELGKYEQYIKW	8	8	8	6	0	0	Coronaviridae		0
envelope_protein:26413-26439	YVYSRVKNL	8	8	8	5	0	0	Orthocoronavirinae		0
ORF1ab:10043-10069	AVLQSGFRK	8	8	8	3	1	1	Coronaviridae		0
membrane_glycoprotein:27114-27140	RYRIGNYKL	8	8	8	6	0	0	Coronaviridae		0
ORF1ab:20816-20842	YLNTLTLAV	8	8	8	7	0	0	Betacoronavirus		0
surface_glycoprotein:24968-25009	TVYDPLQPELDSFK	8	8	8	5	0	0	Coronaviridae	Human coronavirus OC43	1
surface_glycoprotein:22208-22231	LPQGFSAL	7	7	7	4	1	1	Betacoronavirus		0
ORF1ab:14978-15004	RLYYDSMSY	7	7	7	5	0	0	Coronaviridae		0
surface_glycoprotein:23372-23398	TSNQVAVLY	7	7	7	6	0	0	Severe acute respiratory syndrome coronavirus 2		0
ORF3a:26023-26049	YYQLYSTQL	7	7	7	5	0	0	Orthocoronavirinae	Human coronavirus 229E;Human coronavirus OC43;Human coronavirus NL63	3
envelope_protein:26392-26418	SLVKPSFYV	7	7	7	7	1	1	Orthocoronavirinae		0
ORF1ab:20705-20731	KMQRMLLEK	7	7	7	3	0	0	Orthocoronavirinae		0
ORF1ab:16862-16888	VVYRGTTTY	7	7	7	6	0	0	Coronaviridae		0
surface_glycoprotein:22229-22255	LEPLVDLPI	7	7	7	6	0	0	Severe acute respiratory syndrome coronavirus 2		0
nucleocapsid_phosphoprotein:28811-28840	SQASSRSSSR	7	7	7	3	0	0	Orthocoronavirinae		0
nucleocapsid_phosphoprotein:29456-29482	LPAADLDDF	7	7	7	3	0	0	Coronaviridae		0
surface_glycoprotein:23714-23743	FTISVTTEIL	7	7	7	4	0	0	Severe acute respiratory syndrome coronavirus 2		0
nucleocapsid_phosphoprotein:28406-28432	LPNNTASWF	7	7	7	5	0	0	Coronaviridae		0
ORF1ab:14360-14386	ILHCANFNV	6	6	6	5	0	0	Coronaviridae		0
ORF7a:27523-27561	HPLADNKFAL, SPFHPLADNKFAL	6	6	6	6	0	0	Coronaviridae		0
ORF1ab:17300-17326	YVFCTVNAL	6	6	6	5	0	0	Coronaviridae		0
ORF1ab:5360-5395	YYRARAGEAANF	6	6	6	5	0	0	Betacoronavirus		0
ORF1ab:17810-17836	ILGLPTQTV	6	6	6	2	0	0	Coronaviridae		0
surface_glycoprotein:25115-25141	RLNEVAKNL	6	6	6	5	0	0	Betacoronavirus		0
ORF1ab:3065-3112	EEEFEPSTQYEY, GDCEEEEFEPSTQY	6	6	6	4	0	0	Betacoronavirus		0
surface_glycoprotein:22283-22309	LLALHRSYL	6	6	6	6	0	0	Orthocoronavirinae		0
ORF1ab:20609-20635	MLWCKDGHV	6	6	6	6	0	0	Coronaviridae	Human coronavirus 229E	1
ORF1ab:12653-12679	ALRANSAVK	6	6	6	4	0	0	Orthocoronavirinae		0
ORF1ab:6824-6847	NSRIKASM	6	6	6	4	0	0	Betacoronavirus		0
surface_glycoprotein:21887-21913	TLDSKTQSL	6	6	6	6	0	0	Betacoronavirus		0
ORF1ab:6521-6562	ITEEVGHTDLMAAY	6	6	6	4	0	0	Betacoronavirus		0
ORF8:28035-28064	RVGARKSAPL, VGARKSAPL	5	5	5	4	0	0	Severe acute respiratory syndrome coronavirus 2		0
surface_glycoprotein:24374-24403	LSSTASALGK, SSTASALGK	5	5	5	3	0	0	Severe acute respiratory syndrome coronavirus 2		0
ORF1ab:16628-16654	KLFAAETLK	5	5	5	3	0	0	Coronaviridae		0
surface_glycoprotein:23831-23857	GSFCTQLNR	5	5	5	5	0	0	Coronaviridae		0
surface_glycoprotein:24833-24868	REGVFVSNGTHW	5	5	5	4	0	0	Orthocoronavirinae		0
surface_glycoprotein:24485-24514	VLNDILSRL, SVLNDILSR	5	5	5	5	0	0	Coronaviridae		0
ORF1ab:19760-19786	TTLPVNVAF	5	5	5	4	0	0	Coronaviridae		0
ORF1ab:8660-8692	HTDFSSEIIGY	5	5	5	5	0	0	Betacoronavirus		0
ORF1ab:19574-19600	KQFDTYNLW	5	5	5	5	0	0	Coronaviridae		0
ORF1ab:18860-18886	AIMTRCLAV	5	5	5	4	0	0	Coronaviridae	Human coronavirus 229E;Human coronavirus OC43	2
ORF1ab:6074-6106	FADDLNQLTGY	5	5	5	1	0	0	Betacoronavirus		0
nucleocapsid_phosphoprotein:28613-28642	GTGPEAGLPY	5	5	5	3	0	0	Severe acute respiratory syndrome coronavirus 2		0
nucleocapsid_phosphoprotein:28874-28900	SSRGTSPAR	5	5	5	4	0	0	Severe acute respiratory syndrome coronavirus 2		0
ORF1ab:6902-6940	ASFNYLKSPNFSK	4	4	4	2	0	0	Betacoronavirus		0
ORF1ab:12545-12571	ALWEIQQVV	4	4	4	3	0	0	Coronaviridae		0
surface_glycoprotein:21872-21901	WIFGTTLDSK	4	4	4	3	0	0	Severe acute respiratory syndrome coronavirus 2		0
ORF1ab:5984-6025	FTEQPIDLVPNQPY	4	4	4	4	0	0	Betacoronavirus		0
ORF1ab:18998-19024	ALLADKFPV	4	4	4	4	0	0	Coronaviridae		0
ORF3a:25915-25944	TTSPISEHDY, TSPISEHDY	4	4	4	3	0	0	Severe acute respiratory syndrome coronavirus 2		0
surface_glycoprotein:24677-24703	RVDFCGKGY	4	4	4	3	0	0	Coronaviridae		0
ORF3a:25495-25521	IPIQASLPF	4	4	4	2	0	0	Orthocoronavirinae		0
ORF1ab:8111-8155	AEAELAKNVSL, AELAKNVSLDNVL	4	4	4	3	0	0	Betacoronavirus		0
membrane_glycoprotein:26946-26972	AVILRGHLR	4	4	4	4	0	0	Severe acute respiratory syndrome coronavirus 2		0
membrane_glycoprotein:26538-26564	GTITVEELK	4	4	4	4	0	0	Orthocoronavirinae		0
surface_glycoprotein:21611-21634	NLTTRTQL	4	4	4	2	0	0	Severe acute respiratory syndrome coronavirus 2		0
ORF1ab:14864-14890	VVDKYFDCY	4	4	4	4	0	0	Coronaviridae		0
surface_glycoprotein:23003-23029	NGVEGFNCY	4	4	4	2	0	0	Severe acute respiratory syndrome coronavirus 2		0
surface_glycoprotein:21632-21658	LPPAYTNSF	4	4	4	3	0	0	Orthocoronavirinae		0
ORF1ab:15323-15349	NMLRIMASL	4	4	4	2	0	0	Coronaviridae	Human coronavirus NL63	1
surface_glycoprotein:22184-22210	TPINLVRDL	3	3	3	3	0	0	Severe acute respiratory syndrome coronavirus 2		0
ORF1ab:11723-11749	FRYMNSQGL	3	3	3	2	0	0	Coronaviridae		0
ORF6:27286-27312	LDYIINLII	3	3	3	3	0	0	Severe acute respiratory syndrome coronavirus 2		0
ORF1ab:16952-16978	TLVPQEHYV	3	3	3	3	0	0	Coronaviridae	Human coronavirus HKU1	1
ORF1ab:17579-17605	IVDTVSALV	3	3	3	3	0	0	Coronaviridae	Human coronavirus OC43	1
ORF1ab:15713-15751	LSDDAVVCFNSTY	3	3	3	3	0	0	Betacoronavirus		0
ORF1ab:10370-10396	IQPGQTFSV	3	3	3	2	0	0	Coronaviridae		0
surface_glycoprotein:22136-22162	FVFKNIDGY	3	2	2	3	0	0	Severe acute respiratory syndrome coronavirus 2		0
surface_glycoprotein:23975-24004	ILPDPSKPSK	3	3	3	3	0	0	Severe acute respiratory syndrome coronavirus 2		0
surface_glycoprotein:25136-25162	NLNESLIDL	3	3	3	3	0	0	Orthocoronavirinae		0
surface_glycoprotein:22433-22462	CALDPLSETK, ALDPLSETK	3	3	3	3	0	0	Severe acute respiratory syndrome coronavirus 2		0
surface_glycoprotein:24998-25027	DSFKEELDKY	2	2	2	2	0	0	Coronaviridae	Human coronavirus OC43	1
surface_glycoprotein:21794-21820	RFDNPVLPF	2	2	2	2	0	0	Betacoronavirus	Human coronavirus OC43;Human coronavirus HKU1	2
ORF6:27226-27252	VTIAEILLI	2	2	2	2	0	0	Severe acute respiratory syndrome coronavirus 2		0
ORF6:27307-27348	IIKNLSKSL, LSKSLTENKY, NLSKSLTENK	2	2	2	2	0	0	Betacoronavirus		0
ORF7a:27511-27540	YEGNSPFHPL	2	2	2	2	0	0	Betacoronavirus		0
ORF3a:26113-26139	EEHVQIHTI	2	2	2	2	0	0	Severe acute respiratory syndrome coronavirus 2		0
surface_glycoprotein:24509-24535	RLDKVEAEV	2	2	2	2	0	0	Coronaviridae		0
envelope_protein:26260-26286	SEETGTLIV	2	2	2	1	0	0	Coronaviridae		0
ORF1ab:17042-17068	YQKVGMQKY	2	2	2	2	0	0	Coronaviridae		0
surface_glycoprotein:22880-22909	NLDSKVGGNY	2	2	2	2	0	0	Severe acute respiratory syndrome coronavirus 2		0
ORF1ab:5189-5215	FLGRYMSAL	2	2	2	2	0	0	Betacoronavirus		0
nucleocapsid_phosphoprotein:28790-28819	AEGSRGGSQA	2	2	2	2	0	0	Coronaviridae		0
ORF1ab:12599-12631	SEISMDNSPNL	2	2	2	1	0	0	Betacoronavirus		0
nucleocapsid_phosphoprotein:29324-29350	ILLNKHID, ILLNKHIDA	2	2	2	2	0	0	Coronaviridae		0
surface_glycoprotein:24023-24049	LLFNKVTLA	2	2	2	2	0	0	Orthocoronavirinae		0
ORF1ab:18359-18385	LQLGFSTGV	2	2	2	2	0	0	Coronaviridae		0
ORF1ab:1685-1717	AIILASFSA, ILASFSAST	1	1	1	1	0	0	Betacoronavirus		0
surface_glycoprotein:22922-22948	RLFRKSNLK	1	1	1	1	0	0	Orthocoronavirinae		0
surface_glycoprotein:23138-23164	GPKKSTNLV	1	1	1	1	0	0	Orthocoronavirinae		0
surface_glycoprotein_ORF1ab:533-24073	ADAGFIKQY, LADAGFIKQY, TLADAGFIK, AELEGIQY	0	0	0	0	0	0	Coronaviridae		0
envelope_protein_ORF1ab:19895-26325	LIVNSVLLFL, LLFLAFVVFL, SVLLFLAFV, APAHISTI	0	0	0	0	0	0	Coronaviridae		0
surface_glycoprotein:24296-24325	TQNVLYENQK	0	0	0	0	0	0	Coronaviridae		0
surface_glycoprotein:23732-23761	TEILPVSMTK	0	0	0	0	0	0	Orthocoronavirinae		0
surface_glycoprotein:24902-24928	IITTDNTFV	0	0	0	0	0	0	Coronaviridae		0
membrane_glycoprotein:26721-26750	LAAVYRINWI	0	0	0	0	0	0	Severe acute respiratory syndrome coronavirus 2		0
ORF3a_ORF1ab:3875-25593	ASKIITLKK, SASKIITLK, AEIPKEEVKPF	0	0	0	0	0	0	Orthocoronavirinae		0
ORF1ab:16001-16027	LMIERFVSL	0	0	0	0	0	0	Coronaviridae		0
surface_glycoprotein_membrane_glycoprotein:21986-26909	GVYYHKNNK, YYHKNNKSW, VPLHGTIL	0	0	0	0	0	0	Orthocoronavirinae	Human coronavirus HKU1	1
