# Supplementary material for: Magnitude and dynamics of the T-cell response to SARS-CoV-2 infection at both individual and population levels
Source: Front Immunol. 2025 Jan 7;15:1488860. doi: 10.3389/fimmu.2024.1488860 (PMC11747429; doi:10.3389/fimmu.2024.1488860)
Supplement: Supplementary file 3 [file Table2.xlsx]

## Sheet: MIRA_ES_Clusters
Antigen	motif	ES TCR count	In VDJdb?	HLA association
nucleocapsid_phosphoprotein:28583-28612	CSARD[LYP][VLSF]HEQYF+TCRBV20-X+TCRBJ02-07	4	No	B*07:02
nucleocapsid_phosphoprotein:28583-28612	CASSLAGG[YPH]LQPQHF+TCRBV05-01+TCRBJ01-05	3	No	B*07:02
nucleocapsid_phosphoprotein:28583-28612	CASSEI[TL][SG]QPQHF+TCRBV06-01+TCRBJ01-05	3	No	B*07:02
nucleocapsid_phosphoprotein:28583-28612	CASS[LP]GGLAGGPRTDTQYF+TCRBV05-01+TCRBJ02-03	2	No	B*07:02
nucleocapsid_phosphoprotein:28583-28612	CASSL[AG][RG]LGPTDTQYF+TCRBV05-01+TCRBJ02-03	2	No	B*07:02
nucleocapsid_phosphoprotein:28583-28612	CASS[YF]PREGGGYTF+TCRBV05-01+TCRBJ01-02	2	No	B*07:02
nucleocapsid_phosphoprotein:28583-28612	CASSYPRE[AN]TEAFF+TCRBV05-01+TCRBJ01-01	2	No	B*07:02
nucleocapsid_phosphoprotein:28583-28612	CATSDLPG[KQ]DGYTF+TCRBV24-01+TCRBJ01-02	2	No	B*07:02
nucleocapsid_phosphoprotein:28583-28612	CSARD[TL]LHEQFF+TCRBV20-X+TCRBJ02-01	2	No	B*07:02
ORF3a:25690-25770	CASS[LF]R[YF]QETQYF+TCRBV05-06+TCRBJ02-05	2	No	A*02:01
ORF3a:25996-26037	CASSL[ASG]GQGDGSPLHF+TCRBV11-02+TCRBJ01-06	3	Yes	A*01:01
ORF3a:25996-26037	CASSI[ASG]GQGDGSPLHF+TCRBV19-01+TCRBJ01-06	3	No	A*01:01
ORF3a:25996-26037	CASSLARQGAR[NG]TEAFF+TCRBV07-02+TCRBJ01-01	2	No	A*01:01
ORF3a:25996-26037	CASSL[AG]GQGDGSPLHF+TCRBV07-02+TCRBJ01-06	2	No	A*01:01
ORF3a:25996-26037	CASS[VL]GGQGDGSPLHF+TCRBV02-01+TCRBJ01-06	2	No	A*01:01
ORF3a:25996-26037	CASS[LP]WTGVGETQYF+TCRBV05-01+TCRBJ02-05	2	No	A*01:01
ORF7b:27756-27830	N/A	0	No	No strong association
membrane_glycoprotein:26679-26732	CASS[LF]R[AS]GRNTGELFF+TCRBV12-X+TCRBJ02-02	2	No	A*02:01
membrane_glycoprotein:26679-26732	CASS[PF]RGGANTEAFF+TCRBV28-01+TCRBJ01-01	2	No	A*02:01
ORF10:29558-29605	CASS[KQ]SGGA[IV]DTQYF+TCRBV07-03+TCRBJ02-03	2	No	No strong association
ORF3a:25801-25839	N/A	0	No	C*04:01
ORF7a:27670-27705	N/A	0	No	No strong association
