# Supplementary material for: Magnitude and dynamics of the T-cell response to SARS-CoV-2 infection at both individual and population levels
Source: Front Immunol. 2025 Jan 7;15:1488860. doi: 10.3389/fimmu.2024.1488860 (PMC11747429; doi:10.3389/fimmu.2024.1488860)
Supplement: Supplementary file 4 [file Table3.xlsx]

## Sheet: MIRA_ES_VDJDB_Overlap
cdr3_alpha	v_alpha	j_alpha	cdr3_beta	v_beta	j_beta	species	mhc_a	mhc_b	mhc_class	antigen_epitope	antigen_gene	antigen_species	reference_id	method_identification	genprob
CAGPGYSTLTF	TRAV25*01	TRAJ11*01	CASSLGGQGDGSPLHF	TRBV11-2*01	TRBJ1-6*01	HomoSapiens	HLA-A*01:01	B2M	MHCI	FTSDYYQLY	ORF3	SARS-CoV-2	https://github.com/antigenomics/vdjdb-db/issue...	dextramer-sort	1.19983e-11
CAAPGPAGGTSYGKLTF	TRAV39*01	TRAJ52*01	CASSQDRLGDTQYF	TRBV4-1*01	TRBJ2-3*01	HomoSapiens	HLA-A*24:02	B2M	MHCI	VYFLQSINF	ORF3	SARS-CoV-2	https://github.com/antigenomics/vdjdb-db/issue...	dextramer-sort	3.51819e-09
CAMREGKNDYKLSF	TRAV14/DV4*01	TRAJ20*01	CASSFGGVEGMNTEAFF	TRBV5-6*01	TRBJ1-1*01	HomoSapiens	HLA-A*02:01	B2M	MHCI	YLYALVYFL	ORF3	SARS-CoV-2	PMID:34793243	tetramer-sort	3.85667e-12
