# Supplementary material for: Magnitude and dynamics of the T-cell response to SARS-CoV-2 infection at both individual and population levels
Source: Front Immunol. 2025 Jan 7;15:1488860. doi: 10.3389/fimmu.2024.1488860 (PMC11747429; doi:10.3389/fimmu.2024.1488860)
Supplement: Supplementary file 5 [file Table4.xlsx]

## Sheet: tableS4
			Median # of identified TCRβ per experiment (DNA)				NetMHC output
antigen	allele	Mann-Whitney p-value	HLA+	HLA-	# Donors with HLA	log2 fold change	best_EL_rank	best_EL_epitope	BindLevel	other_associated_alleles	(fold change is calculated assuming medians of at least 1)
ORF1ab:4211-4252	A*01:01	1.15645e-10	21	0	13	4.39232	0.0636	KVPTDNYITTY	SB	C*06:02,C*07:01,B*08:01
ORF1ab:5171-5203	A*01:01	2.4278e-09	236	0	13	7.88264	0.0397	HTTDPSFLGRY	SB	C*06:02,C*07:01,B*08:01
ORF3a:25996-26037	A*01:01	5.32521e-08	33	0	13	5.04439	0.062	YFTSDYYQLY	SB	C*06:02,C*07:01,B*08:01
nucleocapsid_phosphoprotein:28496-28534	A*01:01	6.69021e-05	3	0	13	1.58496	0.0141	SSPDDQIGYY	SB	B*08:01
ORF1ab:14441-14467	A*02:01	0.0469737	2	0	21	1	0.0477	FVDGVPFVV	SB
surface_glycoprotein:22355-22393	A*02:01	1.12559e-05	6	0	21	2.58496	0.0129	YLQPRTFLL	SB
ORF3a:25690-25770	A*02:01	0.0085753	9	3.5	21	1.36257	0.0888	YLYALVYFL	SB	C*06:02
membrane_glycoprotein:26679-26732	A*02:01	0.000408137	7	1	21	2.80735	0.7733	FLWLLWPVTL	WB
nucleocapsid_phosphoprotein:29348-29380	A*03:01	2.49908e-05	21	0	9	4.39232	0.004	KTFPPTEPK	SB	B*07:02,A*11:01
ORF1ab:8060-8095	A*11:01	4.11491e-05	1.5	0	8	0.584963	1.4183	SSTFNVPMEKLK	WB
membrane_glycoprotein:27027-27062	A*11:01	0.00058452	2	0	8	1	0.0783	ATSRTLSYYK	SB
nucleocapsid_phosphoprotein:28673-28711	A*11:01	8.74371e-05	3	0	8	1.58496	0.1991	ATEGALNTPK	SB
nucleocapsid_phosphoprotein:29348-29380	A*11:01	0.00012923	16.5	0	8	4.04439	0.0023	KTFPPTEPK	SB	B*07:02,A*03:01
surface_glycoprotein:22904-22936	A*24:02	1.7971e-06	5	0	13	2.32193	0.0541	NYNYLYRLF	SB
surface_glycoprotein:23615-23659	A*24:02	0.0273814	3	0	13	1.58496	2.8993	SQSIIAYTM		C*15:02,B*15:01
surface_glycoprotein:22037-22072	B*07:02	0.0381736	2	0	13	1	14.9157	VYSSANNCTF		C*07:01,C*07:02
surface_glycoprotein:24728-24766	B*07:02	0.000406935	2	0	13	1	0.3109	APHGVVFL	SB	C*04:01,C*07:02
ORF7a:27625-27660	B*07:02	1.9007e-06	2	0	13	1	0.1321	RARSVSPKL	SB	C*07:02
nucleocapsid_phosphoprotein:28583-28612	B*07:02	2.7909e-08	95	0	13	6.56986	0.1032	SPRWYFYYL	SB	C*07:02
nucleocapsid_phosphoprotein:29348-29380	B*07:02	0.0112574	3	0	13	1.58496	7.9535	KTFPPTEPK		A*03:01,A*11:01
ORF1ab:4211-4252	B*08:01	3.83434e-05	12	0	9	3.58496	39.7143	KVPTDNYITTY		C*06:02,C*07:01,A*01:01
ORF1ab:5171-5203	B*08:01	0.000114724	197	0	9	7.62205	50	HTTDPSFLGRY		C*06:02,C*07:01,A*01:01
ORF3a:25996-26037	B*08:01	0.000810723	18	0	9	4.16993	12.1814	SYFTSDYYQL		C*06:02,C*07:01,A*01:01
nucleocapsid_phosphoprotein:28496-28534	B*08:01	0.00641067	3	0	9	1.58496	23.3558	SSPDDQIGYY		A*01:01
surface_glycoprotein:21668-21709	B*15:01	0.0423415	2	0	7	1	1.9187	KVFRSSVLH	WB
surface_glycoprotein:23615-23659	B*15:01	0.00214163	3	0	7	1.58496	0.1156	VASQSIIAY	SB	C*15:02,A*24:02
membrane_glycoprotein:27069-27116	B*15:01	2.20587e-07	2	0	7	1	1.1921	VAGDSGFAAY	WB	C*03:04
nucleocapsid_phosphoprotein:29186-29230	B*15:01	2.9345e-06	3	0	7	1.58496	0.9533	AQFAPSASA	WB
ORF7a:27454-27483	B*40:01	0.00490505	2	0	5	1	0.1421	QECVRGTTVL	SB
nucleocapsid_phosphoprotein:29234-29272	B*40:01	0.0109771	2	0	5	1	0.2638	MEVTPSGTWL	SB
nucleocapsid_phosphoprotein:29138-29176	B*44:02	0.000166263	19	0	7	4.24793	0.2887	QELIRQGTDY	SB	C*05:01
ORF3a:25627-25683	B*51:01	0.000152998	5.5	0	6	2.45943	0.5507	TVYSHLLLV	WB
ORF1ab:11921-11947	C*03:04	0.0246285	2	0	6	1	6.1609	KLWAQCVQL
membrane_glycoprotein:27069-27116	C*03:04	0.000947096	1.5	0	6	0.584963	4.6174	VAGDSGFAAY		B*15:01
ORF1ab:587-634	C*04:01	0.000424949	1.5	0	6	0.584963	4.5061	VPHVGEIPVAY
surface_glycoprotein:21809-21853	C*04:01	0.00131077	3	0	6	1.58496	1.0061	LPFNDGVYF	WB
surface_glycoprotein:23579-23626	C*04:01	0.00882056	2	0	6	1	11.3713	SPRRARSVA
surface_glycoprotein:24728-24766	C*04:01	0.0278315	5.5	1	6	2.45943	2.1295	VVFLHVTYV		B*07:02,C*07:02
ORF3a:25801-25839	C*04:01	0.0115306	2	0	6	1	0.7051	LLYDANYFL	WB
membrane_glycoprotein:26802-26834	C*04:01	0.00426349	4	0	6	2	0.8386	YFIASFRLF	WB
ORF6:27241-27300	C*04:01	0.0323475	1.5	0	6	0.584963	4.2767	TFKVSIWNL
ORF7a:27418-27465	C*04:01	0.014419	2	0	6	1	15.9279	ITLATCELY
nucleocapsid_phosphoprotein:29138-29176	C*05:01	0.00561617	4	0	7	2	30.3333	ELIRQGTDY		B*44:02
ORF1ab:4211-4252	C*06:02	0.00270784	21	0	7	4.39232	9.3685	KVPTDNYITTY		C*07:01,A*01:01,B*08:01
ORF1ab:5171-5203	C*06:02	0.01925	63	0	7	5.97728	9.5287	HTTDPSFLGRY		C*07:01,A*01:01,B*08:01
ORF3a:25690-25770	C*06:02	0.00173044	36	4.5	7	3	0.4949	QSINFVRII	SB	A*02:01
ORF3a:25996-26037	C*06:02	0.0163771	33	0	7	5.04439	2.872	YFTSDYYQLY		C*07:01,A*01:01,B*08:01
membrane_glycoprotein:26625-26663	C*06:02	0.00837702	5	0	7	2.32193	0.1904	FAYANRNRF	SB
ORF1ab:4211-4252	C*07:01	1.60261e-06	12	0	13	3.58496	4.5537	KVPTDNYITTY		C*06:02,A*01:01,B*08:01
ORF1ab:5171-5203	C*07:01	9.85079e-05	197	0	13	7.62205	4.1564	HTTDPSFLGRY		C*06:02,A*01:01,B*08:01
surface_glycoprotein:22037-22072	C*07:01	0.0466442	2	0	13	1	3.5295	VYSSANNCTF		B*07:02,C*07:02
ORF3a:25996-26037	C*07:01	0.000799918	18	0	13	4.16993	1.2949	YFTSDYYQLY	WB	C*06:02,A*01:01,B*08:01
surface_glycoprotein:22037-22072	C*07:02	0.0484214	1.5	0	16	0.584963	0.9355	VYSSANNCTF	WB	C*07:01,B*07:02
surface_glycoprotein:24728-24766	C*07:02	0.0022662	2	0	16	1	2.1939	VVFLHVTYV		B*07:02,C*04:01
ORF7a:27625-27660	C*07:02	7.03239e-05	1.5	0	16	0.584963	1.8127	RARSVSPKL	WB	B*07:02
nucleocapsid_phosphoprotein:28583-28612	C*07:02	1.12607e-06	78	0	16	6.2854	1.925	LSPRWYFYY	WB	B*07:02
surface_glycoprotein:23615-23659	C*15:02	0.0342648	2	0	6	1	0.3129	SIIAYTMSL	SB	A*24:02,B*15:01
